# Supplementary material for: NTRK Gene Expression Analysis in Oral Squamous Cell Carcinoma Mexican Population
Source: Dent J (Basel). 2024 Oct 14;12(10):327. doi: 10.3390/dj12100327 (PMC11506341; doi:10.3390/dj12100327)
Supplement: Supplementary file 1 [file dentistry-12-00327-s001.zip]

Archive with 1 entries (1 files):
- dentistry-3165482-supplementary.pdf
